# Supplementary material for: Broadband Photoreceptors Are Involved in Violet Light Preference in the Parasitoid Fly Exorista Japonica
Source: PLoS One. 2016 Aug 17;11(8):e0160441. doi: 10.1371/journal.pone.0160441 (PMC4988788; doi:10.1371/journal.pone.0160441)
Supplement: S1 Dataset — (CSV) [file pone.0160441.s001.csv]

Wavelength	U365	V405	BL450	GR525	HO590	R660
250	1.12567E+14	1.83729E+13	1.11634E+13	1.26706E+13	3.90722E+13	3.6921E+13
251	1.51467E+14	1.05685E+14	8.83458E+13	8.82107E+13	3.89221E+13	3.53985E+13
252	1.04009E+14	5.90577E+13	1.35195E+14	8.95755E+13	8.5224E+13	8.18367E+13
253	5.2383E+13	4.7921E+13	1.09268E+14	4.83947E+13	5.80825E+13	5.46635E+13
254	3.40719E+13	2.19174E+13	5.565E+13	2.39082E+13	3.40719E+13	3.06634E+13
255	3.71738E+13	1.36926E+13	2.70465E+13	4.9432E+13	3.71738E+13	3.37943E+13
256	3.71373E+13	4.22333E+13	3.0385E+13	7.98288E+13	3.71373E+13	3.37612E+13
257	3.5208E+13	9.37436E+11	2.88066E+13	3.03136E+13	3.5208E+13	3.20073E+13
258	3.62638E+13	3.6495E+13	2.83151E+13	2.65654E+13	3.62638E+13	3.29671E+13
259	1.24923E+13	1.579E+13	2.85619E+13	2.85619E+13	1.05165E+13	9.56046E+12
260	0	1.76213E+13	2.87582E+13	2.87582E+13	1.38453E+13	1.25867E+13
261	0	3.15376E+13	1.86068E+13	1.86068E+13	2.47795E+13	2.25268E+13
262	0	0	0	0	0	0
263	0	0	0	0	0	0
264	0	2.60538E+13	1.81007E+13	0	0	1.59061E+13
265	4.34285E+13	6.4333E+13	2.55665E+13	1.36402E+13	1.83955E+13	8.03541E+13
266	5.53547E+13	5.8776E+13	1.19503E+13	2.3914E+13	1.79619E+13	7.71667E+13
267	2.4738E+13	4.39958E+13	3.83537E+12	2.29126E+13	0	2.00775E+13
268	2.67246E+13	6.84098E+13	2.2372E+13	2.00975E+13	0	2.46189E+13
269	2.72091E+13	5.79147E+12	2.26166E+13	1.21061E+12	0	2.54391E+13
270	2.55075E+13	2.36408E+13	2.28618E+13	1.62444E+13	0	4.81335E+12
271	5.60332E+13	3.90086E+13	2.37439E+13	2.50769E+13	1.65948E+13	1.54019E+13
272	5.73211E+13	3.84181E+13	2.20849E+13	2.46974E+13	3.19971E+13	1.43473E+13
273	4.03399E+13	4.15461E+13	3.67763E+13	2.57605E+13	3.14851E+13	1.54971E+13
274	8.03224E+13	4.04823E+13	7.39537E+13	2.64589E+13	3.31662E+13	7.76525E+13
275	4.12984E+13	3.47409E+12	3.31308E+13	2.43353E+13	3.44135E+13	3.87973E+13
276	3.03536E+13	3.35159E+13	6.76787E+13	1.10491E+14	3.59025E+13	3.24435E+13
277	7.1808E+13	2.20984E+13	5.92894E+13	8.80751E+13	3.97094E+13	1.38313E+13
278	6.36543E+13	1.59371E+13	2.79321E+13	2.46058E+13	2.33958E+13	1.13837E+13
279	3.2089E+12	4.3706E+13	3.17913E+13	3.17913E+13	5.60943E+12	3.12186E+13
280	3.95929E+13	1.0734E+11	3.24563E+13	3.24563E+13	3.9613E+13	76671781729
281	7.51222E+12	0	3.25571E+13	3.25571E+13	5.79326E+12	0
282	0	3.60822E+13	3.42285E+13	3.42285E+13	2.63057E+13	0
283	0	2.94517E+13	1.68594E+13	1.68594E+13	2.31406E+13	0
284	0	0	0	0	0	0
285	0	0	0	0	0	0
286	0	0	0	0	0	0
287	2.95323E+13	7.8379E+13	2.27718E+13	0	0	0
288	1.34402E+13	6.84956E+13	3.12309E+13	1.69506E+13	0	1.8834E+13
289	1.30063E+13	4.06067E+13	1.5726E+13	3.00533E+13	0	3.33926E+13
290	2.46245E+13	2.89575E+13	0	1.86156E+13	0	1.90578E+13
291	1.63213E+12	1.62536E+12	1.67231E+12	1.33538E+12	2.39899E+12	4.9732E+12
292	2.6145E+13	3.23905E+13	2.12195E+13	2.13914E+13	2.66303E+13	6.25031E+13
293	6.88107E+12	3.56156E+13	2.28958E+13	5.62997E+12	6.88107E+12	1.82969E+13
294	1.02089E+13	3.01993E+13	1.64579E+13	1.01348E+13	1.02089E+13	8.81707E+12
295	3.89547E+13	4.39164E+13	4.92075E+13	1.95816E+13	3.89547E+13	2.19491E+13
296	5.97041E+13	6.60283E+13	7.82104E+13	2.67076E+13	5.97041E+13	2.82567E+13
297	5.28029E+13	5.89056E+13	1.64197E+13	4.86165E+13	5.28029E+13	5.11819E+13
298	2.48503E+13	3.1474E+13	0	6.44318E+12	2.48503E+13	2.37511E+13
299	1.84553E+13	6.40745E+12	3.20444E+13	8.86722E+12	1.84553E+13	1.7675E+13
300	1.92598E+13	0	3.10424E+13	1.68169E+13	1.92598E+13	7.71445E+12
301	1.73212E+13	6.11438E+12	2.06007E+13	1.26747E+13	1.73212E+13	4.16198E+12
302	2.2345E+13	2.82424E+13	4.70353E+13	2.27626E+13	2.2345E+13	1.70791E+13
303	4.33862E+13	4.83059E+13	6.62365E+13	6.56201E+13	4.33862E+13	1.62115E+13
304	2.35598E+13	2.85118E+13	2.41804E+13	4.74902E+13	2.35598E+13	1.65064E+13
305	3.71142E+12	5.10059E+12	1.13361E+13	1.17742E+13	4.7977E+12	5.61807E+12
306	7.70868E+12	9.81105E+12	1.49639E+13	3.84041E+12	0	0
307	1.37005E+13	1.64547E+13	1.03895E+13	1.55912E+13	0	0
308	0	1.44445E+12	0	1.29704E+13	0	0
309	0	2.1299E+13	0	8.94943E+11	0	0
310	1.41714E+13	2.42927E+13	1.15947E+13	0	1.5213E+13	1.2883E+13
311	2.124E+13	2.40904E+13	1.73782E+13	0	8.83109E+12	1.81664E+13
312	1.06306E+13	2.47387E+13	9.61553E+12	0	0	1.76705E+13
313	3.15774E+12	2.52001E+13	0	3.39664E+12	4.15144E+12	1.80001E+13
314	2.0001E+13	2.52177E+13	4.48412E+11	1.65193E+13	2.02443E+13	1.8117E+13
315	1.90954E+13	2.43598E+13	1.40595E+13	1.63122E+13	2.01777E+13	1.78637E+13
316	6.69754E+13	7.08473E+13	4.00483E+13	3.9282E+13	4.50562E+13	4.12112E+13
317	7.41657E+13	9.8796E+13	5.33492E+13	5.12791E+13	3.85969E+13	5.53248E+13
318	4.02846E+13	6.99414E+13	3.81724E+13	5.06678E+13	2.03527E+13	4.01991E+13
319	2.74279E+13	3.22839E+13	2.32833E+13	5.2722E+13	2.27953E+13	2.53556E+13
320	5.7258E+13	6.35854E+13	5.29975E+13	5.33876E+13	2.34326E+13	5.51277E+13
321	3.05663E+13	3.84337E+13	2.62709E+13	2.52648E+13	2.36249E+13	2.94359E+13
322	2.22835E+13	8.92067E+12	1.56451E+13	1.79027E+13	2.40943E+13	4.44356E+12
323	2.23751E+13	0	3.63574E+13	2.00785E+13	2.45404E+13	1.01466E+13
324	3.5868E+13	8.36079E+12	5.98568E+13	1.86661E+13	2.47384E+13	1.78041E+13
325	5.9213E+13	3.31393E+13	5.35526E+13	2.46793E+13	2.53103E+13	0
326	2.85769E+13	3.32423E+13	2.34413E+13	5.63507E+13	2.58151E+13	0
327	4.5573E+12	7.61427E+12	2.32744E+12	1.50222E+13	5.98264E+12	0
328	0	0	1.22061E+13	0	0	0
329	0	0	1.42225E+13	0	0	0
330	0	7.53029E+12	0	0	0	0
331	0	3.12247E+13	0	0	0	0
332	0	3.56612E+12	0	0	0	0
333	1.86559E+13	2.03359E+13	0	0	0	0
334	1.22224E+13	3.10446E+13	0	0	0	0
335	6.04924E+12	4.35862E+13	0	7.13256E+12	8.71757E+12	6.88288E+12
336	2.32593E+13	6.11773E+13	1.80744E+12	1.72832E+13	2.03074E+13	2.09964E+13
337	2.31646E+13	3.07752E+13	1.85893E+13	3.85398E+11	1.7563E+11	2.1005E+13
338	8.08359E+13	5.71955E+13	4.84497E+13	1.55604E+13	4.78341E+13	7.87264E+13
339	4.74691E+13	4.1226E+13	3.29632E+13	6.9843E+12	2.29792E+13	4.94638E+13
340	4.74249E+13	4.17769E+13	1.59983E+13	6.58218E+12	5.88225E+12	1.58536E+13
341	8.01748E+13	5.25461E+13	1.78653E+13	1.88909E+13	2.30889E+13	1.98503E+13
342	5.37932E+13	2.89562E+13	1.74684E+13	1.74684E+13	2.16219E+13	1.96563E+13
343	7.86584E+13	5.47407E+13	1.71272E+13	1.71272E+13	2.1498E+13	1.95437E+13
344	7.99153E+13	3.5357E+13	1.67887E+13	1.77043E+13	4.31972E+12	3.92702E+12
345	9.3614E+13	2.35383E+13	1.45496E+13	6.50187E+12	9.51624E+12	9.75275E+12
346	1.02859E+14	2.46472E+13	2.5733E+13	4.5037E+12	2.06594E+13	1.16969E+13
347	1.11632E+14	2.49352E+13	4.53964E+13	1.67721E+13	1.9592E+13	2.64463E+12
348	1.56353E+14	2.38035E+13	4.27163E+13	1.52879E+13	1.87342E+13	1.70839E+13
349	1.4837E+14	1.61126E+12	1.8199E+13	6.35475E+11	2.14672E+12	2.4311E+12
350	2.31902E+14	3.43381E+13	3.23765E+13	2.88505E+13	1.20727E+13	1.09752E+13
351	3.09451E+14	2.63017E+13	2.86132E+13	2.34628E+13	9.64397E+12	9.73265E+12
352	4.02328E+14	1.03642E+13	2.1026E+13	2.18584E+12	4.56745E+12	0
353	5.70939E+14	4.86328E+13	3.74558E+13	1.25778E+13	1.59407E+13	0
354	7.31339E+14	4.72125E+13	1.53806E+13	2.00421E+11	8.43957E+11	0
355	9.7526E+14	6.60115E+13	3.22651E+13	3.08268E+13	1.34725E+13	1.28604E+13
356	1.31038E+15	7.41088E+13	4.09459E+13	2.78659E+13	7.06046E+12	6.4186E+12
357	1.7488E+15	7.35885E+13	4.14275E+13	7.21047E+12	6.70642E+12	5.2007E+12
358	2.30978E+15	7.4776E+13	3.49815E+13	0	1.438E+13	1.6867E+13
359	3.00378E+15	7.33545E+13	1.41137E+13	4.66028E+11	3.63208E+11	1.60337E+13
360	3.80807E+15	5.07642E+13	1.3221E+13	1.29636E+13	1.54306E+13	1.54717E+13
361	4.74019E+15	8.76933E+13	3.52685E+13	1.57667E+13	2.04185E+13	3.69419E+13
362	5.86203E+15	9.324E+13	2.70005E+13	1.35169E+13	8.12493E+12	3.04599E+13
363	7.47885E+15	8.80899E+13	3.38967E+13	2.55734E+13	4.77795E+12	2.56638E+13
364	9.78044E+15	1.07829E+14	6.72462E+13	4.19666E+13	2.07368E+13	4.37467E+13
365	1.25526E+16	8.46262E+13	1.83956E+13	1.75532E+13	2.03474E+13	1.93659E+13
366	1.56976E+16	8.26444E+13	3.8264E+13	1.65533E+13	3.06904E+12	1.75198E+13
367	1.87497E+16	1.08129E+14	4.92122E+13	6.67138E+12	1.16474E+13	2.02883E+13
368	2.09387E+16	1.0805E+14	4.87429E+13	0	2.27692E+13	1.14317E+13
369	2.18744E+16	9.81811E+13	4.97255E+13	4.6852E+12	2.27297E+13	0
370	2.1674E+16	1.24545E+14	5.07705E+13	1.75091E+13	2.12445E+13	0
371	2.05194E+16	9.90298E+13	5.21252E+13	1.75467E+12	2.49768E+12	0
372	1.87794E+16	1.16276E+14	5.31652E+13	1.2758E+13	0	0
373	1.68563E+16	1.7142E+14	5.6777E+13	2.20686E+13	1.40594E+13	0
374	1.4856E+16	2.21801E+14	4.24618E+13	1.25957E+13	1.68556E+13	0
375	1.28464E+16	2.57357E+14	2.38206E+13	2.50465E+12	3.06123E+12	3.66622E+12
376	1.10596E+16	3.20156E+14	5.57094E+13	2.00325E+13	2.44842E+13	2.23656E+13
377	9.49926E+15	3.79949E+14	5.88287E+13	4.65919E+12	5.69456E+12	5.17687E+12
378	8.20353E+15	5.18193E+14	6.12132E+13	0	0	0
379	7.05372E+15	6.77876E+14	4.11826E+13	0	0	0
380	5.99709E+15	8.59806E+14	2.81726E+13	0	0	5.50981E+12
381	5.09029E+15	1.1292E+15	6.05581E+13	1.44659E+12	1.76805E+12	2.43922E+13
382	4.37418E+15	1.47403E+15	6.06421E+13	2.00369E+13	2.44895E+13	2.44213E+13
383	3.7603E+15	1.88643E+15	5.99627E+13	5.82905E+12	8.68595E+12	2.17137E+13
384	3.22483E+15	2.4624E+15	5.52079E+13	7.53995E+12	0	4.40983E+13
385	2.78142E+15	3.1909E+15	8.71209E+13	3.7454E+13	2.31071E+13	6.68073E+13
386	2.41867E+15	4.06358E+15	1.35717E+14	5.62067E+13	6.27691E+13	5.70378E+13
387	2.08179E+15	5.16944E+15	1.00309E+14	2.26567E+13	2.77929E+13	2.49131E+13
388	1.77808E+15	6.55946E+15	6.60382E+13	2.03122E+13	2.50744E+12	2.27104E+13
389	1.55641E+15	8.33215E+15	5.50581E+13	2.14644E+13	1.23491E+13	2.14156E+13
390	1.39757E+15	1.05997E+16	7.59503E+13	1.92763E+13	4.64312E+13	4.23464E+13
391	1.22545E+15	1.33757E+16	1.01707E+14	3.26715E+13	5.88662E+13	5.63814E+13
392	1.00134E+15	1.66219E+16	9.50356E+13	5.67006E+13	2.39493E+13	2.17027E+13
393	8.31193E+14	2.04121E+16	6.13305E+13	6.22313E+12	1.97008E+12	1.72392E+12
394	7.20691E+14	2.51809E+16	8.05364E+13	1.21696E+13	0	0
395	6.43758E+14	3.08289E+16	1.14987E+14	2.18899E+13	1.45433E+13	1.32211E+13
396	5.7985E+14	3.76135E+16	1.29585E+14	2.03731E+13	1.72239E+13	1.56581E+13
397	5.16913E+14	4.54876E+16	1.32042E+14	2.02157E+13	2.35564E+12	2.68989E+12
398	4.49215E+14	5.38964E+16	1.59615E+14	1.98256E+13	2.35117E+13	2.15741E+13
399	3.89074E+14	6.36618E+16	1.90081E+14	1.97921E+13	2.62287E+13	5.04983E+12
400	3.53735E+14	7.37723E+16	1.96055E+14	1.98501E+13	7.82993E+12	0
401	3.26814E+14	8.24547E+16	2.07521E+14	1.97204E+13	9.73715E+12	0
402	2.8141E+14	8.86168E+16	2.33567E+14	1.94165E+13	1.97709E+13	4.78571E+12
403	2.28294E+14	9.19829E+16	2.60618E+14	1.88281E+13	0	2.13356E+13
404	2.53706E+14	9.20875E+16	3.11573E+14	1.77432E+13	0	2.02884E+13
405	2.36169E+14	8.88915E+16	3.61448E+14	4.47529E+13	1.59233E+13	4.69375E+13
406	1.80554E+14	8.28503E+16	4.03055E+14	2.61422E+13	2.379E+13	2.50479E+13
407	1.57443E+14	7.49249E+16	4.81771E+14	2.40408E+12	2.20154E+13	1.42711E+13
408	1.77343E+14	6.6153E+16	6.03099E+14	1.84247E+13	2.21629E+13	4.92816E+13
409	1.47258E+14	5.73183E+16	6.94608E+14	1.75879E+13	2.16138E+13	2.08965E+13
410	1.16439E+14	4.9323E+16	8.24178E+14	1.71797E+13	1.87051E+12	1.64217E+13
411	1.28753E+14	4.25358E+16	1.00896E+15	1.69013E+13	3.07843E+13	3.85041E+13
412	1.2894E+14	3.68984E+16	1.23381E+15	1.66454E+13	3.98855E+13	3.83149E+13
413	1.05091E+14	3.22368E+16	1.50531E+15	1.54197E+13	2.45231E+13	1.57051E+13
414	1.07736E+14	2.83863E+16	1.85053E+15	1.74581E+13	4.92868E+13	1.92699E+13
415	1.32575E+14	2.50746E+16	2.2601E+15	4.2306E+13	5.04007E+13	4.41471E+13
416	7.37535E+13	2.20418E+16	2.72502E+15	1.44013E+13	1.50463E+13	1.59017E+13
417	5.79676E+13	1.92543E+16	3.3233E+15	4.72011E+12	0	0
418	5.68782E+13	1.66906E+16	4.04621E+15	1.62925E+13	0	0
419	2.29325E+13	1.43379E+16	4.87954E+15	1.46572E+13	1.95621E+12	0
420	6.86678E+13	1.22341E+16	5.90226E+15	1.45064E+13	1.73229E+13	0
421	5.29283E+13	1.03914E+16	7.07973E+15	3.65161E+13	1.89003E+13	0
422	4.26457E+13	8.81328E+15	8.45637E+15	2.75717E+13	1.91508E+13	0
423	4.38945E+13	7.5148E+15	1.00581E+16	1.29456E+13	1.12362E+13	0
424	4.44395E+13	6.46439E+15	1.19088E+16	1.45439E+13	0	0
425	4.30934E+13	5.58877E+15	1.40401E+16	1.44947E+13	0	0
426	2.16055E+13	4.86537E+15	1.64768E+16	1.50233E+13	0	0
427	1.46336E+13	4.27899E+15	1.92955E+16	2.47051E+12	0	0
428	2.91893E+13	3.80255E+15	2.25351E+16	1.96536E+13	9.05328E+12	2.13987E+13
429	4.56372E+13	3.36924E+15	2.61716E+16	3.12479E+13	1.32756E+13	3.24548E+13
430	4.11024E+13	2.94336E+15	3.02193E+16	85504524553	1.17759E+12	1.68966E+11
431	1.97178E+13	2.59214E+15	3.48249E+16	1.25405E+13	1.63026E+13	1.39788E+13
432	1.64944E+13	2.25658E+15	3.99089E+16	1.50222E+13	4.4206E+12	1.66913E+13
433	1.60011E+13	1.96787E+15	4.54915E+16	1.44348E+13	9.53393E+12	1.60386E+13
434	2.51216E+13	1.7133E+15	5.16592E+16	1.44999E+13	1.19165E+13	1.6111E+13
435	4.94076E+13	1.48639E+15	5.83149E+16	1.45905E+13	1.9095E+12	1.62117E+13
436	6.99167E+13	1.30619E+15	6.51438E+16	1.46753E+13	1.7546E+13	1.63058E+13
437	5.15029E+13	1.09783E+15	7.21037E+16	1.47804E+13	1.95506E+13	1.72354E+13
438	2.80761E+13	9.53909E+14	7.89642E+16	1.58627E+13	6.97102E+12	6.33729E+12
439	7.94042E+12	8.34451E+14	8.54583E+16	8.76488E+12	0	0
440	2.11151E+12	7.21436E+14	9.11563E+16	0	0	0
441	2.01919E+13	6.46764E+14	9.56755E+16	4.33589E+11	8.13667E+11	7.39697E+11
442	4.35319E+13	6.09195E+14	9.90575E+16	1.26004E+13	1.66388E+13	1.51262E+13
443	4.82353E+13	5.52958E+14	1.007E+17	3.56519E+13	2.00194E+13	1.92744E+13
444	4.92007E+13	4.8715E+14	1.00608E+17	4.56506E+13	1.93213E+13	8.88935E+12
445	3.95842E+13	4.32026E+14	9.89145E+16	4.44039E+13	2.04561E+13	0
446	1.8807E+13	3.91085E+14	9.57604E+16	4.48837E+13	1.72276E+13	2.29198E+12
447	1.96141E+13	3.47397E+14	9.13179E+16	4.52837E+13	7.28176E+11	1.74515E+13
448	2.01548E+13	3.2506E+14	8.59639E+16	4.41739E+13	1.57647E+13	3.99106E+12
449	2.03875E+13	3.07771E+14	8.00571E+16	6.31962E+13	9.97787E+12	9.46328E+12
450	1.89757E+13	2.72186E+14	7.38628E+16	7.87073E+13	0	1.82739E+13
451	2.70425E+13	2.35915E+14	6.76567E+16	7.76662E+13	3.6226E+12	2.42122E+13
452	5.16523E+13	2.41218E+14	6.17164E+16	7.84953E+13	2.10786E+13	4.98091E+13
453	2.7375E+13	2.46634E+14	5.61225E+16	8.0752E+13	2.28839E+13	5.35249E+13
454	1.9865E+13	2.06279E+14	5.09799E+16	6.01263E+13	6.35355E+12	1.70235E+13
455	2.17151E+13	1.85369E+14	4.63277E+16	4.7357E+13	9.45785E+12	5.41684E+12
456	2.19155E+13	1.71926E+14	4.21176E+16	4.98081E+13	1.78366E+13	1.97283E+13
457	2.17477E+13	1.23359E+14	3.82953E+16	5.0267E+13	0	2.23835E+13
458	2.12203E+13	1.24426E+14	3.4906E+16	5.0675E+13	0	5.0371E+13
459	4.57675E+13	1.26954E+14	3.18313E+16	4.92034E+13	0	3.14882E+13
460	6.1416E+13	1.3243E+14	2.89972E+16	7.27538E+13	3.19746E+13	1.99668E+13
461	3.78855E+13	1.05578E+14	2.6333E+16	6.37699E+13	4.12789E+13	1.34311E+13
462	1.25588E+12	6.95431E+13	2.38528E+16	2.45892E+13	7.45834E+11	1.76286E+12
463	2.21849E+13	1.28672E+14	2.16548E+16	8.34179E+13	2.17874E+13	2.00847E+13
464	4.93086E+12	1.09015E+14	1.95777E+16	8.86726E+13	2.44843E+13	2.22584E+13
465	1.23607E+13	9.976E+13	1.75927E+16	1.08677E+14	2.37973E+13	2.16339E+13
466	2.68246E+13	9.08671E+13	1.58033E+16	1.2653E+14	2.53125E+13	2.30114E+13
467	1.90762E+13	5.03799E+13	1.42049E+16	1.24178E+14	1.98384E+13	1.80349E+13
468	1.16436E+11	2.80909E+11	1.26851E+16	1.26411E+14	0	0
469	2.0864E+13	5.54941E+13	1.1384E+16	1.58309E+14	0	0
470	1.01128E+13	4.54464E+13	1.02132E+16	1.3785E+14	0	0
471	0	4.50968E+13	9.1844E+15	1.57834E+14	0	0
472	0	6.85071E+13	8.29069E+15	2.04165E+14	5.98958E+12	5.44507E+12
473	1.74377E+12	7.12696E+13	7.49885E+15	2.04822E+14	2.58376E+13	2.34887E+13
474	2.33292E+13	1.03852E+14	6.79525E+15	2.36507E+14	2.6526E+13	2.41146E+13
475	8.64234E+12	5.5638E+13	6.09136E+15	2.41E+14	7.46988E+12	6.7908E+12
476	0	2.54159E+13	5.52431E+15	2.58729E+14	0	0
477	7.67233E+12	4.3603E+13	5.05851E+15	2.93801E+14	8.87665E+12	8.06968E+12
478	2.69745E+13	7.17797E+13	4.5972E+15	3.18974E+14	2.30563E+13	2.09603E+13
479	2.63915E+13	7.10152E+13	4.15611E+15	3.18962E+14	1.17089E+12	1.06445E+12
480	6.06198E+12	4.33419E+13	3.76849E+15	3.48854E+14	2.00559E+13	1.82326E+13
481	0	7.56527E+12	3.37655E+15	3.53655E+14	1.10947E+13	1.00861E+13
482	9.32419E+12	2.33463E+13	3.043E+15	4.00061E+14	7.68729E+12	6.98845E+12
483	2.78124E+13	7.48855E+13	2.7842E+15	4.75861E+14	2.78124E+13	2.45937E+13
484	2.60253E+13	7.09053E+13	2.51374E+15	4.7394E+14	2.60253E+13	2.36074E+13
485	3.44458E+12	3.80774E+13	2.20374E+15	5.31389E+14	3.44458E+12	2.36193E+13
486	1.48005E+13	5.70208E+13	2.01244E+15	6.20869E+14	1.48005E+13	2.36367E+13
487	2.76801E+13	5.74848E+13	1.87206E+15	6.99035E+14	2.76801E+13	2.50084E+13
488	2.59935E+13	3.10663E+13	1.70737E+15	7.57535E+14	2.59935E+13	1.75445E+13
489	2.59596E+13	3.30395E+13	1.52144E+15	8.17199E+14	2.61642E+13	7.98367E+11
490	2.59623E+13	3.30429E+13	1.36596E+15	8.76282E+14	2.69354E+13	2.09332E+13
491	2.59403E+13	3.50349E+13	1.26699E+15	9.90893E+14	8.28196E+12	8.69362E+12
492	2.74751E+13	1.5232E+13	1.13408E+15	1.07215E+15	0	0
493	1.76079E+13	7.09099E+12	1.00908E+15	1.15887E+15	0	0
494	1.94749E+12	3.31395E+13	9.47707E+14	1.31481E+15	0	0
495	2.39724E+13	3.22536E+13	8.53546E+14	1.46306E+15	0	0
496	4.30761E+12	5.79213E+13	7.8423E+14	1.6062E+15	0	0
497	3.58175E+13	9.65649E+13	7.45497E+14	1.79444E+15	1.52335E+13	3.60066E+13
498	4.47301E+13	8.28116E+13	7.02835E+14	1.98759E+15	1.74719E+13	4.31417E+13
499	1.58174E+12	3.5329E+13	6.37404E+14	2.16875E+15	2.43724E+12	1.30405E+12
500	2.44123E+13	6.78946E+13	5.76469E+14	2.40549E+15	2.43467E+13	2.2171E+13
501	6.33524E+12	4.30094E+13	5.43791E+14	2.69197E+15	2.74774E+13	5.75931E+12
502	0	6.76751E+12	4.89934E+14	2.92851E+15	1.04123E+13	0
503	9.5253E+12	2.39217E+13	4.41062E+14	3.20334E+15	0	8.65937E+12
504	2.61464E+13	7.24524E+13	4.13298E+14	3.56007E+15	0	2.44845E+13
505	2.48649E+13	6.74668E+13	3.80776E+14	3.92438E+15	0	2.23879E+13
506	2.5815E+13	3.88219E+13	3.20295E+14	4.25415E+15	0	3.72906E+12
507	7.38888E+12	7.4687E+12	2.79689E+14	4.62003E+15	0	0
508	8.96009E+12	1.14037E+13	2.66843E+14	5.03596E+15	1.05483E+13	9.58935E+12
509	2.56659E+13	3.26658E+13	2.70295E+14	5.46083E+15	2.56659E+13	2.33327E+13
510	2.41807E+13	3.07754E+13	2.62596E+14	5.85324E+15	2.41807E+13	2.19824E+13
511	2.4051E+13	3.06104E+13	2.0306E+14	6.24737E+15	2.4051E+13	2.18645E+13
512	2.39449E+13	3.04754E+13	1.92417E+14	6.61748E+15	2.39449E+13	2.30856E+13
513	2.52748E+13	3.03211E+13	1.73997E+14	6.99331E+15	2.38238E+13	9.93356E+12
514	1.60897E+13	3.0153E+13	1.66229E+14	7.36786E+15	2.47336E+13	5.62671E+12
515	8.42538E+11	3.00059E+13	1.88138E+14	7.71083E+15	2.05272E+13	1.97993E+13
516	2.03897E+13	2.98845E+13	1.58159E+14	8.01045E+15	3.68468E+11	1.45801E+12
517	5.26129E+13	2.97599E+13	1.80556E+14	8.29002E+15	4.43138E+13	1.58618E+13
518	2.75863E+13	2.96537E+13	1.74825E+14	8.4938E+15	2.90274E+13	9.96126E+12
519	3.94459E+12	2.79021E+13	1.39486E+14	8.63267E+15	3.94459E+12	5.50322E+12
520	2.40708E+13	3.46585E+13	1.23967E+14	8.7376E+15	2.4614E+13	2.23764E+13
521	2.33274E+13	6.22539E+13	1.52464E+14	8.80334E+15	2.36633E+13	2.15121E+13
522	2.31286E+13	3.64287E+13	1.25055E+14	8.78421E+15	3.93379E+12	1.79014E+12
523	2.4583E+13	5.07731E+13	1.6283E+14	8.69553E+15	1.33964E+13	3.36393E+13
524	1.45977E+13	4.03758E+13	1.52259E+14	8.5234E+15	1.60725E+13	3.68601E+13
525	0	1.10178E+12	8.81757E+13	8.30755E+15	0	1.06212E+12
526	0	2.9136E+13	1.19537E+14	8.1205E+15	0	2.08487E+13
527	1.89107E+13	5.9469E+13	9.17751E+13	7.8866E+15	1.89107E+13	2.1688E+13
528	2.58797E+13	4.60109E+13	1.09431E+14	7.60174E+15	2.58797E+13	2.10259E+13
529	1.23041E+13	1.34946E+13	9.24746E+13	7.30009E+15	1.23041E+13	2.10345E+13
530	2.44974E+12	4.6447E+12	5.61832E+13	7.0144E+15	2.44974E+12	2.10475E+13
531	2.4368E+13	2.99623E+13	8.68978E+13	6.74662E+15	2.4368E+13	2.10621E+13
532	5.27008E+13	3.15066E+13	8.87437E+13	6.45644E+15	5.27008E+13	2.10945E+13
533	6.08551E+13	8.21768E+12	6.42868E+13	6.18515E+15	5.87448E+13	2.11139E+13
534	4.31534E+13	1.32516E+13	5.06497E+13	5.90387E+15	5.50089E+13	2.2393E+13
535	1.55817E+13	2.27128E+13	5.42123E+13	5.59329E+15	6.68188E+13	1.58958E+13
536	0	1.1895E+12	5.07878E+13	5.26874E+15	8.917E+13	0
537	0	2.58466E+13	2.274E+13	4.97501E+15	6.04145E+13	0
538	1.42573E+13	3.11247E+13	1.33862E+13	4.75309E+15	7.73847E+13	0
539	4.37127E+13	3.16276E+13	5.47215E+13	4.54922E+15	1.12439E+14	1.17803E+13
540	4.98316E+13	1.99594E+13	8.16962E+13	4.32808E+15	1.16481E+14	1.64926E+13
541	2.28879E+13	2.43783E+12	5.29857E+13	4.08729E+15	9.40539E+13	0
542	2.36468E+13	2.80215E+13	5.38806E+13	3.84535E+15	1.23192E+14	0
543	6.25034E+12	9.24559E+12	2.64176E+13	3.6555E+15	1.26072E+14	0
544	0	0	3.76223E+13	3.45133E+15	1.42852E+14	1.27369E+13
545	5.89584E+12	7.96876E+12	4.31711E+13	3.23914E+15	1.67774E+14	1.31713E+13
546	2.97407E+13	3.71436E+13	2.24579E+13	3.06355E+15	2.1563E+14	7.55088E+12
547	5.76297E+13	6.46741E+13	5.22208E+13	2.93766E+15	3.29998E+14	5.44342E+13
548	3.32294E+13	1.63648E+13	5.56043E+13	2.75466E+15	3.09405E+14	1.40117E+13
549	2.34826E+13	0	5.45252E+13	2.58731E+15	3.58068E+14	1.0402E+13
550	1.42395E+13	1.09543E+13	5.4846E+13	2.43295E+15	4.2377E+14	1.43229E+13
551	3.45487E+12	3.31026E+13	5.61684E+13	2.28514E+15	4.65223E+14	3.1408E+12
552	2.40697E+13	3.14112E+13	5.57575E+13	2.15578E+15	5.553E+14	2.18816E+13
553	4.46952E+12	4.62831E+12	2.53917E+13	1.96503E+15	5.8567E+14	4.0632E+12
554	1.10977E+13	1.70853E+13	4.20834E+13	1.83534E+15	6.74451E+14	1.22038E+13
555	4.40411E+13	3.54867E+13	4.477E+13	1.7396E+15	8.37024E+14	2.53476E+13
556	5.09561E+13	2.48923E+13	1.75771E+13	1.625E+15	9.9894E+14	1.77802E+13
557	8720883671	1.4252E+11	2.09537E+13	1.49065E+15	1.09316E+15	1.018E+11
558	1.93145E+13	2.59727E+13	5.16107E+13	1.40976E+15	1.24654E+15	1.8552E+13
559	2.70192E+13	3.43881E+13	6.26748E+13	1.32932E+15	1.42586E+15	2.45629E+13
560	2.58191E+13	3.28607E+13	4.28799E+13	1.26585E+15	1.65111E+15	2.34719E+13
561	2.69597E+13	3.43123E+13	1.93056E+13	1.20717E+15	1.90988E+15	2.45088E+13
562	2.52103E+13	3.22924E+13	2.15663E+13	1.12178E+15	2.17196E+15	2.3066E+13
563	2.6641E+12	4.76998E+12	2.24707E+13	1.03426E+15	2.46348E+15	3.40713E+12
564	1.37224E+13	0	3.57681E+12	9.99439E+14	2.78272E+15	0
565	4.83101E+13	1.5327E+13	2.5984E+13	9.59249E+14	3.13331E+15	3.08204E+13
566	5.87456E+13	3.61752E+13	6.61862E+13	9.14172E+14	3.51428E+15	5.76463E+13
567	2.66485E+13	3.45034E+13	5.94543E+13	8.83723E+14	3.92227E+15	2.41578E+13
568	2.74051E+13	3.47126E+13	2.69696E+13	7.9346E+14	4.35914E+15	2.48367E+13
569	8.59526E+12	3.71107E+13	2.19319E+13	6.95743E+14	4.8532E+15	7.81388E+12
570	0	1.62072E+13	7.92609E+12	6.41813E+14	5.41857E+15	0
571	7.48723E+12	9.04026E+12	1.57042E+13	6.18435E+14	6.10984E+15	7.9154E+12
572	2.91218E+13	3.32675E+13	6.5849E+13	5.89508E+14	6.96251E+15	2.41367E+13
573	2.95501E+13	2.9261E+12	6.64559E+13	5.60648E+14	7.93296E+15	2.87157E+12
574	6.46632E+12	2.40992E+13	3.26426E+13	5.3396E+14	9.08317E+15	0
575	1.44372E+13	3.86643E+13	4.44086E+13	4.80983E+14	1.03544E+16	0
576	2.20771E+13	3.66961E+13	5.57025E+13	4.25672E+14	1.18451E+16	2.19764E+13
577	0	3.69733E+13	2.24698E+13	4.04322E+14	1.3692E+16	6.66259E+13
578	0	3.71934E+13	2.33193E+13	4.08004E+14	1.5901E+16	3.06724E+13
579	1.91215E+13	3.74325E+13	1.90775E+13	3.43712E+14	1.83047E+16	2.49107E+13
580	5.68169E+13	3.76696E+13	7.50522E+13	3.48505E+14	2.09453E+16	2.69069E+13
581	6.35582E+13	3.98046E+13	8.8949E+13	3.4639E+14	2.38198E+16	2.70918E+13
582	2.33282E+13	3.19156E+13	2.05402E+13	2.83735E+14	2.7059E+16	2.63579E+13
583	0	5.09162E+11	2.30276E+13	2.88615E+14	3.09561E+16	2.67116E+13
584	5.55657E+13	6.40517E+13	6.11909E+13	2.9204E+14	3.54607E+16	6.14633E+13
585	8.31079E+13	6.70481E+13	4.97884E+13	3.0022E+14	3.95523E+16	7.8469E+13
586	5.87289E+13	2.13988E+13	1.04277E+13	2.61553E+14	4.23036E+16	5.59035E+13
587	3.76795E+13	4.88787E+12	1.05136E+13	2.17817E+14	4.31931E+16	3.4762E+13
588	7.65107E+13	3.89198E+13	6.9841E+13	2.97888E+14	4.22306E+16	7.35988E+13
589	1.75784E+13	8.42408E+12	1.75658E+13	2.74441E+14	3.98715E+16	1.45622E+13
590	1.37208E+13	2.0927E+13	7.68574E+12	2.31226E+14	3.64001E+16	4.38133E+13
591	3.45503E+13	4.39731E+13	4.51328E+13	2.12889E+14	3.20623E+16	5.0134E+13
592	3.37668E+13	4.18116E+13	7.80143E+13	2.19348E+14	2.7154E+16	1.00188E+13
593	3.35021E+13	4.22549E+13	7.61159E+13	2.20768E+14	2.20471E+16	7.66972E+13
594	5.21575E+12	4.49373E+13	3.75874E+13	1.84029E+14	1.70504E+16	4.34069E+13
595	2.0106E+13	1.50398E+13	2.16897E+13	1.75802E+14	1.32158E+16	2.79702E+13
596	2.35319E+13	1.59257E+13	4.9272E+13	1.58412E+14	1.05887E+16	2.83038E+13
597	0	3.56087E+13	7.06802E+13	1.27951E+14	8.78891E+15	4.14307E+13
598	0	1.62369E+11	2.89812E+13	1.30178E+14	7.41639E+15	8.21593E+13
599	0	7.86967E+13	7.11076E+13	8.99739E+13	6.0734E+15	4.35963E+13
600	0	7.12827E+13	5.25862E+13	7.79828E+13	4.83907E+15	2.60996E+13
601	0	3.94817E+13	2.31499E+13	8.16594E+13	3.89509E+15	5.00544E+13
602	1.80352E+13	5.75572E+13	4.10661E+13	8.24556E+13	3.27147E+15	9.96257E+13
603	8.98477E+13	9.98209E+13	8.31798E+13	8.32056E+13	2.80511E+15	1.3976E+14
604	4.94217E+13	5.83587E+13	4.15563E+13	8.40122E+13	2.35338E+15	9.86846E+13
605	3.43375E+13	4.45109E+13	2.75552E+13	8.47782E+13	1.91966E+15	8.52044E+13
606	3.76275E+13	4.78895E+13	3.07861E+13	8.86627E+13	1.56747E+15	8.89376E+13
607	3.41872E+13	4.83013E+13	2.91689E+13	7.16926E+13	1.27202E+15	8.59386E+13
608	3.98174E+13	4.87198E+13	3.20469E+13	3.25419E+13	9.82486E+14	9.19337E+13
609	1.39109E+14	4.91774E+13	8.09586E+13	1.28657E+14	8.99407E+14	1.90019E+14
610	5.66308E+13	4.59537E+13	5.23815E+13	7.28719E+13	7.44605E+14	1.29456E+14
611	3.5874E+13	7.9995E+13	5.55785E+13	7.56491E+13	6.43617E+14	1.63449E+14
612	8.08043E+13	8.87995E+13	8.11705E+13	1.43827E+14	5.66108E+14	2.5179E+14
613	2.16812E+11	0	3.24059E+13	8.92845E+13	3.87806E+14	1.51772E+14
614	3.29557E+13	0	3.28191E+13	4.06587E+13	3.93494E+14	1.5069E+14
615	1.68741E+13	0	9.91919E+12	3.0138E+13	2.82313E+14	1.47654E+14
616	0	2.20782E+13	1.20664E+13	3.35083E+13	2.08323E+14	2.06837E+14
617	0	5.7121E+13	3.54828E+13	3.37348E+13	2.23351E+14	2.81389E+14
618	0	5.14064E+13	3.41364E+13	3.41364E+13	2.21626E+14	2.80815E+14
619	0	8.03311E+12	3.56598E+13	3.56598E+13	1.77764E+14	3.32762E+14
620	0	0	6.09841E+12	1.00019E+13	7.44577E+13	3.39793E+14
621	2.08117E+13	5.67593E+13	4.30355E+13	1.27639E+13	9.14392E+13	3.96382E+14
622	3.54657E+13	9.46753E+13	8.83547E+13	3.67682E+13	1.59642E+14	4.91448E+14
623	0	3.8956E+11	3.44394E+13	3.54086E+13	1.05206E+14	5.41445E+14
624	0	4.40943E+13	3.38155E+13	3.69189E+13	1.07325E+14	5.93653E+14
625	0	5.84186E+13	3.57123E+13	1.24177E+13	6.16853E+13	6.891E+14
626	1.92573E+13	5.59876E+13	3.5992E+13	0	6.79467E+13	8.00299E+14
627	4.66921E+13	5.64213E+13	3.62708E+13	9.64013E+12	1.12247E+14	9.09781E+14
628	4.41976E+13	5.63799E+13	3.60761E+13	3.54201E+13	1.0917E+14	1.02077E+15
629	4.23345E+13	5.46096E+13	3.41511E+13	4.59278E+12	1.07802E+14	1.1334E+15
630	9.28235E+13	1.08847E+14	8.69314E+13	2.24598E+13	1.62953E+14	1.24735E+15
631	8.69592E+13	6.62467E+13	5.59072E+13	3.57393E+13	1.20046E+14	1.35478E+15
632	4.24101E+13	2.48296E+13	2.11249E+13	5.56901E+13	5.42651E+13	1.51082E+15
633	4.63353E+13	1.25497E+14	1.03613E+14	1.03597E+14	1.1469E+14	1.7336E+15
634	4.66179E+13	7.18295E+13	4.73844E+13	4.91746E+13	1.161E+14	1.84751E+15
635	4.26189E+13	5.62566E+13	8.42483E+13	3.06017E+13	1.19532E+14	2.10511E+15
636	8.19455E+13	6.37874E+13	8.12666E+13	7.335E+13	8.83485E+13	2.34028E+15
637	1.06315E+14	4.41259E+13	3.51989E+13	9.30976E+13	2.82303E+13	2.52507E+15
638	4.45033E+13	2.08387E+12	3.91588E+13	4.0984E+13	4.09933E+12	2.77577E+15
639	2.94331E+12	5.38736E+13	3.94176E+13	9.818E+13	1.00883E+14	3.12689E+15
640	3.25919E+13	2.41397E+13	4.21845E+13	1.20772E+14	1.32616E+14	3.54313E+15
641	3.02209E+13	0	1.97879E+13	5.9243E+13	6.65805E+13	3.89309E+15
642	0	1.69921E+13	8.75378E+12	4.89656E+12	0	4.25459E+15
643	2.39453E+12	6.13286E+13	3.85374E+13	3.91058E+13	0	4.74534E+15
644	4.48628E+13	1.02812E+13	2.08099E+12	4.97915E+12	0	5.16786E+15
645	1.96269E+13	0	7.97731E+13	2.73787E+13	0	5.72907E+15
646	0	0	6.83776E+13	2.55018E+13	0	6.3776E+15
647	0	1.47945E+13	3.33311E+12	0	0	7.09266E+15
648	0	6.53972E+13	4.20411E+13	0	1.95808E+12	7.90762E+15
649	0	6.63881E+13	4.26781E+13	0	4.3749E+13	8.82817E+15
650	0	6.49902E+13	4.17794E+13	3.00061E+13	5.69216E+13	9.69734E+15
651	2.25071E+13	6.52528E+13	4.19482E+13	2.62091E+13	2.57031E+13	1.06289E+16
652	5.1392E+13	6.26813E+13	3.92707E+13	0	6.057E+12	1.16631E+16
653	5.44031E+13	6.90366E+13	4.49953E+13	9.74561E+11	5.50687E+13	1.2745E+16
654	1.16824E+14	1.34149E+14	1.07363E+14	3.33102E+13	1.18163E+14	1.38502E+16
655	1.37226E+14	9.71315E+13	1.30427E+14	9.94033E+13	1.37226E+14	1.48767E+16
656	9.5962E+13	6.21182E+13	6.77002E+13	9.12625E+13	9.5962E+13	1.58191E+16
657	4.88467E+13	6.73419E+13	0	3.92265E+13	4.88467E+13	1.66499E+16
658	5.26728E+13	6.76265E+13	0	4.30119E+13	5.26728E+13	1.73029E+16
659	5.00835E+13	6.79323E+13	0	4.03788E+13	5.00835E+13	1.77057E+16
660	1.12146E+14	7.25487E+13	8.61611E+13	1.01782E+14	1.12146E+14	1.79695E+16
661	8.07555E+13	3.92817E+13	7.79552E+13	7.25502E+13	7.75855E+13	1.79299E+16
662	0	0	0	4.72127E+12	6.67959E+12	1.76418E+16
663	0	0	1.28299E+12	4.35813E+13	5.35244E+13	1.72589E+16
664	0	0	3.95188E+13	6.31701E+12	1.0105E+13	1.65673E+16
665	0	0	1.87169E+13	2.60358E+13	0	1.57212E+16
666	0	0	0	5.04302E+13	0	1.47171E+16
667	0	0	0	3.42629E+13	0	1.36092E+16
668	0	0	8.89909E+11	6.06176E+11	0	1.25184E+16
669	0	0	3.99784E+13	3.86469E+13	0	1.15325E+16
670	0	0	1.66993E+13	1.96125E+13	0	1.04153E+16
671	0	2.42525E+13	1.09975E+13	0	0	9.39529E+15
672	3.15384E+13	9.36151E+13	6.84032E+13	1.05128E+13	1.2849E+13	8.55572E+15
673	1.3756E+14	1.53251E+14	1.27248E+14	4.58804E+13	5.6076E+13	7.74206E+15
674	2.62586E+13	8.90064E+13	2.31703E+13	9.6391E+12	1.17811E+13	6.82842E+15
675	2.16806E+13	6.74784E+13	1.06802E+13	0	0	6.16344E+15
676	9.28367E+13	6.75781E+13	1.18966E+14	1.36345E+13	5.47985E+13	5.6453E+15
677	1.43444E+14	9.00732E+13	2.07246E+14	6.64643E+13	1.48794E+14	5.1128E+15
678	1.39777E+14	1.5509E+14	1.29849E+14	1.29245E+14	1.39918E+14	4.52573E+15
679	1.46901E+14	9.11424E+13	5.97443E+13	6.74979E+13	7.28501E+13	4.0035E+15
680	5.27319E+13	6.80505E+13	4.20621E+13	1.40826E+13	5.24574E+13	3.46314E+15
681	1.27542E+13	7.69208E+13	4.68739E+13	0	5.72904E+13	3.08187E+15
682	6.0015E+13	6.06967E+13	4.83605E+13	9.34117E+12	5.73988E+13	2.78668E+15
683	5.76647E+13	1.11044E+12	4.73139E+13	4.66001E+13	5.74922E+13	2.31998E+15
684	6.05102E+13	0	9.66103E+12	8.90628E+12	6.05102E+13	2.0393E+15
685	2.41011E+13	0	0	1.93525E+13	2.04022E+13	1.83744E+15
686	0	3.05909E+13	0	8.77487E+13	2.03739E+13	1.61301E+15
687	0	6.54503E+13	0	1.1354E+14	5.14252E+13	1.33515E+15
688	0	2.54347E+12	0	3.76269E+12	1.99844E+12	1.07509E+15
689	0	0	3.96451E+13	3.47225E+13	0	1.00895E+15
690	0	0	2.36384E+13	2.05711E+13	0	7.91196E+14
691	0	0	0	1.601E+13	0	6.33114E+14
692	0	0	6.59071E+12	4.2165E+13	0	6.41607E+14
693	0	0	4.60124E+13	1.77675E+12	0	5.72157E+14
694	0	6.12206E+13	5.01734E+13	3.74393E+13	0	5.04454E+14
695	0	3.40177E+13	4.82995E+13	2.18685E+13	0	4.31111E+14
696	0	1.97803E+13	4.83461E+13	1.51202E+13	1.92061E+13	3.96456E+14
697	0	7.61581E+13	4.65511E+13	4.14818E+13	6.13118E+13	3.86069E+14
698	0	7.4419E+13	4.6618E+13	7.00637E+11	5.99072E+13	3.15677E+14
699	1.1275E+14	1.39399E+14	1.12428E+14	1.02707E+14	5.93358E+13	3.73083E+14
700	1.13485E+14	1.77754E+14	1.49014E+14	1.01325E+14	6.32277E+13	4.16316E+14
701	3.62384E+13	1.09574E+14	9.19964E+13	2.86937E+13	3.86696E+13	3.48078E+14
702	0	2.44051E+12	5.96581E+11	0	4.05664E+12	2.23698E+14
703	0	6.73877E+13	4.28487E+13	0	5.39858E+13	2.27639E+14
704	4.29655E+13	7.4443E+13	4.60148E+13	0	5.73861E+13	1.66015E+14
705	6.37107E+13	1.30037E+14	9.80236E+13	2.44828E+13	1.12664E+14	1.41723E+14
706	6.26992E+13	1.23016E+14	1.19315E+14	5.4201E+13	1.1123E+14	1.13512E+14
707	5.44048E+13	0	4.29636E+13	4.4513E+13	0	6.04438E+13
708	4.19781E+12	0	3.34874E+12	3.43457E+12	0	1.34209E+14
709	3.88206E+13	0	0	3.17623E+13	0	8.56651E+13
710	6.7712E+13	0	0	5.23805E+13	0	4.91777E+13
711	4.48709E+13	0	0	4.93225E+13	1.79272E+13	5.70892E+13
712	0	0	2.80285E+12	4.93852E+13	5.81294E+13	5.11614E+13
713	0	0	4.3204E+13	4.93812E+13	8.92643E+12	4.82641E+12
714	0	5.12646E+13	5.19062E+13	4.93997E+13	0	3.38327E+13
715	0	8.64655E+13	4.94557E+13	4.94557E+13	0	5.84682E+13
716	0	5.9379E+13	4.95504E+13	5.14588E+13	0	5.16634E+13
717	0	0	4.96791E+13	4.76567E+13	0	5.87942E+13
718	0	0	4.98246E+13	5.3622E+12	0	1.34405E+14
719	0	4.96788E+13	4.99558E+13	2.92797E+13	0	9.22638E+13
720	0	7.77258E+13	4.49134E+13	4.81203E+13	0	4.47771E+13
721	3.35476E+13	9.61622E+13	6.5169E+13	7.13582E+13	1.24068E+13	7.38433E+13
722	1.50556E+14	1.68202E+14	1.41337E+14	1.39303E+14	6.17894E+13	1.45823E+14
723	7.80543E+13	1.70966E+14	2.20937E+14	6.91488E+13	6.35787E+13	1.48541E+14
724	1.17267E+14	1.74288E+14	1.80615E+14	4.55392E+13	5.60454E+13	1.46065E+14
725	1.22889E+14	1.38394E+14	1.3993E+14	5.06455E+13	1.01699E+14	1.46309E+14
726	5.96868E+13	6.10536E+13	1.26792E+14	5.07095E+13	1.40694E+14	1.4923E+14
727	6.21453E+13	8.73273E+11	5.2345E+13	5.07753E+13	6.36041E+13	1.47182E+14
728	5.03662E+12	0	83102748568	4.61751E+13	5.42733E+13	7.0537E+13
729	8.44645E+13	1.03701E+14	8.44153E+13	1.08929E+14	1.14425E+14	1.09302E+14
730	1.67556E+14	1.48689E+14	1.21244E+14	1.18026E+14	1.66918E+14	1.21E+14
731	1.40479E+14	7.79429E+13	4.01224E+13	4.01224E+13	1.31515E+14	5.31428E+13
732	6.64612E+13	8.02872E+13	1.37989E+12	1.37989E+12	6.31558E+12	5.62916E+13
733	6.28028E+13	1.90992E+13	0	0	0	6.03818E+13
734	2.4828E+13	0	0	0	0	2.25709E+13
735	1.95782E+13	0	1.92068E+13	0	0	1.77983E+13
736	5.86597E+13	0	4.69107E+13	5.86181E+12	0	5.3327E+13
737	5.32771E+12	0	3.11416E+12	4.86268E+13	0	4.84337E+12
738	0	0	3.90059E+13	5.48084E+13	0	0
739	3.26991E+13	4.1617E+13	2.5929E+13	4.68183E+13	0	2.97264E+13
740	6.86952E+13	8.74302E+13	1.20487E+13	8.43906E+13	2.15313E+13	6.24502E+13
741	6.63335E+13	8.31439E+13	5.48587E+13	1.43282E+14	6.176E+13	6.03032E+13
742	6.78589E+13	8.36684E+13	5.47917E+13	6.52824E+13	7.90318E+12	6.16899E+13
743	2.03872E+13	8.42787E+13	5.41792E+13	4.36655E+13	0	1.85338E+13
744	0	7.88962E+13	4.85885E+13	1.06051E+14	0	0
745	1.66719E+13	1.1361E+14	8.31355E+13	1.3356E+14	1.94438E+13	4.34382E+13
746	6.85322E+13	1.80662E+14	1.50036E+14	5.3973E+13	6.52492E+13	1.5721E+14
747	6.95803E+13	1.02227E+14	7.13509E+13	5.53886E+13	1.08446E+13	7.90288E+13
748	6.84385E+13	8.19874E+13	5.0879E+13	1.94003E+13	0	5.07679E+13
749	6.89627E+13	9.29966E+13	5.64241E+13	0	2.96637E+13	1.11813E+14
750	6.95379E+13	6.65483E+13	5.89683E+13	0	7.31014E+13	1.48141E+14
751	6.983E+13	5.62639E+11	5.59721E+13	0	6.983E+13	6.31619E+13
752	6.60291E+13	6.71736E+13	2.42621E+12	0	6.60291E+13	6.13351E+13
753	1.42023E+14	1.72404E+14	1.03192E+14	1.06398E+14	1.42023E+14	6.50031E+13
754	1.42863E+14	1.21665E+14	1.36802E+14	1.36802E+14	1.46931E+14	6.55674E+13
755	7.01448E+13	9.79163E+12	4.44096E+13	4.44096E+13	5.53496E+13	6.81504E+13
756	7.34785E+13	9.17179E+13	6.65627E+11	6.65627E+11	8.9231E+11	6.71209E+13
757	1.173E+13	2.32295E+13	0	0	0	1.42045E+13
758	4.31191E+13	0	0	3.88238E+13	0	0
759	5.39413E+13	0	0	4.08887E+13	0	0
760	0	0	8.29988E+12	7.43772E+12	0	0
761	0	0	5.95556E+13	6.01083E+13	0	0
762	0	0	6.96922E+13	1.49902E+13	0	0
763	0	0	3.0372E+13	2.9807E+13	0	0
764	0	3.03717E+13	0	6.30163E+13	0	0
765	8.86624E+12	1.04587E+14	1.89968E+13	7.93684E+13	8.86624E+12	6.77827E+12
766	7.57403E+13	1.04368E+14	1.70178E+14	1.78116E+14	7.57403E+13	6.66779E+13
767	2.29807E+13	1.03645E+14	1.03129E+14	5.64061E+13	2.29807E+13	7.01961E+13
768	3.42536E+13	1.0462E+14	1.24551E+14	2.0574E+13	3.93905E+13	1.39475E+14
769	9.11698E+13	1.05617E+14	1.64415E+14	7.45935E+13	6.63568E+13	1.75167E+14
770	7.93452E+13	1.06661E+14	6.63307E+13	6.49188E+13	0	6.91045E+13
771	1.11764E+13	1.07753E+14	6.63614E+13	9.14431E+12	0	4.22237E+12
772	0	1.08816E+14	6.99531E+13	0	4.81342E+13	3.90737E+13
773	9.89116E+13	1.1654E+14	7.0693E+13	3.46922E+13	1.5353E+14	1.45179E+14
774	2.01743E+14	8.77905E+13	7.14606E+13	6.00685E+13	1.94129E+14	1.86189E+14
775	8.61821E+13	0	7.21938E+13	0	8.72481E+13	7.95691E+13
776	7.5296E+12	0	7.30337E+13	0	7.91289E+13	7.72004E+13
777	5.56101E+13	6.96573E+13	7.86034E+13	0	1.78341E+14	7.34936E+13
778	5.70823E+13	1.23183E+14	4.20205E+13	2.83296E+13	1.81479E+14	1.40535E+14
779	1.36648E+13	1.20365E+14	1.11803E+13	7.84827E+13	8.87011E+13	2.03659E+14
780	9.07616E+13	1.19262E+14	7.42595E+13	7.62913E+13	9.30102E+13	8.94699E+13
781	2.44671E+13	2.67075E+13	2.00185E+13	8.07099E+13	1.59098E+13	9.39783E+12
782	0	0	0	2.93707E+13	5.28727E+13	4.80661E+13
783	3.12984E+13	0	0	2.08341E+13	6.96928E+13	5.89486E+13
784	1.01493E+14	0	9.15376E+12	8.13364E+13	0	9.03001E+12
785	1.00686E+14	0	7.39166E+13	8.04758E+13	0	8.30925E+13
786	2.6915E+13	0	8.85381E+13	8.02629E+13	0	2.30267E+13
787	0	0	2.60775E+13	7.1945E+13	0	3.96871E+13
788	2.77563E+13	4.10876E+13	6.49323E+13	1.28988E+14	3.22831E+13	9.64063E+13
789	1.03736E+14	1.2131E+14	2.23516E+14	2.23583E+14	9.53154E+13	9.21824E+13
790	1.0471E+14	1.31953E+13	1.00752E+14	1.04348E+14	1.03677E+13	9.32358E+13
791	1.10118E+14	9.04359E+13	1.78601E+14	6.78196E+13	6.45227E+13	9.4167E+13
792	5.15903E+13	8.21366E+13	2.61796E+14	1.67925E+14	1.17562E+14	1.00885E+14
793	1.2205E+13	0	1.71519E+14	1.85458E+14	7.80503E+13	7.09548E+13
794	1.12579E+14	7.51662E+12	8.6355E+12	4.29001E+12	1.57022E+12	1.42747E+12
795	2.54174E+14	2.52705E+14	3.42833E+14	2.04695E+14	8.68963E+13	7.89966E+13
796	1.04249E+14	2.15759E+14	2.33007E+14	1.69306E+14	1.22E+14	1.10909E+14
797	1.67334E+13	1.20916E+14	6.0804E+13	3.98224E+13	5.19388E+13	4.63931E+13
798	1.48605E+14	1.7394E+14	1.23389E+14	1.41355E+13	4.63008E+13	4.01311E+13
799	2.74061E+14	3.04224E+14	2.53151E+14	9.02926E+13	2.7062E+14	2.59282E+14
800	1.55876E+14	1.86838E+14	1.35234E+14	2.38203E+13	1.60028E+14	2.87046E+14
