# Supplementary material for: Broadband Photoreceptors Are Involved in Violet Light Preference in the Parasitoid Fly Exorista Japonica
Source: PLoS One. 2016 Aug 17;11(8):e0160441. doi: 10.1371/journal.pone.0160441 (PMC4988788; doi:10.1371/journal.pone.0160441)
Supplement: S2 Dataset — (CSV) [file pone.0160441.s002.csv]

Wavelength	unmatedFemale	unmatedMale	matedFemale	matedMale
365	19	19	14	10
405	24	24	28	37
450	2	4	1	1
525	3	2	6
590	2	1	0	0
660	0	0	1	0
