# Supplementary material for: Broadband Photoreceptors Are Involved in Violet Light Preference in the Parasitoid Fly Exorista Japonica
Source: PLoS One. 2016 Aug 17;11(8):e0160441. doi: 10.1371/journal.pone.0160441 (PMC4988788; doi:10.1371/journal.pone.0160441)
Supplement: S3 Dataset — (CSV) [file pone.0160441.s003.csv]

#Sex-Individual-Trial
Wavelength	Male-1-1	Male-1-2	Male-1-3	Male-1-4	Male-1-5	Male-1-6	Male-2-1	Male-2-2	Male-2-3	Male-2-4	Male-2-5	Male-2-6	Male-3-1	Male-3-2	Male-3-3	Male-3-4	Male-3-5	Male-3-6	Female-1-1	Female-1-2	Female-1-3	Female-1-4	Female-1-5	Female-1-6	Female-2-1	Female-2-2	Female-2-3	Female-2-4	Female-2-5	Female-2-6
300	0.05616	0.06103	0.03397	0.04055	0.09033	0.12552	0.06201	0.07110	0.10928	0.05180	0.10232	0.05774	0.07568	0.15016	0.10730	0.02141	0.04616	0.07899	0.12121	0.07903	0.12808	0.10312	0.07014	0.07020	0.15869	0.07013	0.08685	0.08959	0.10136	0.05229
320	0.77481	0.44780	0.57280	0.56145	0.54537	0.47977	0.43214	0.45855	0.31572	0.42628	0.46853	0.45580	0.52692	0.66317	0.51630	0.26865	0.54105	0.30329	0.55895	0.41561	0.54769	0.54315	0.49295	0.64056	0.87664	0.51971	0.34041	0.59167	0.66363	0.46204
338	1.00000	1.00000	1.00000	1.00000	1.00000	1.00000	0.69766	1.00000	1.00000	0.81547	1.00000	1.00000	0.74623	0.84944	0.88300	1.00000	1.00000	0.36685	0.93083	1.00000	1.00000	0.97876	1.00000	0.83144	0.71411	1.00000	1.00000	1.00000	1.00000	0.88222
360	0.61490	0.77240	0.65488	0.94972	0.81118	0.64475	1.00000	0.88290	0.61676	1.00000	0.99837	0.77365	1.00000	1.00000	1.00000	0.37897	0.51407	1.00000	1.00000	0.69441	0.83027	1.00000	0.82451	1.00000	1.00000	0.66721	0.54286	0.86042	0.69116	1.00000
380	0.62736	0.72579	0.43686	0.29854	0.52653	0.91035	0.45021	0.57702	0.39242	0.29123	0.50745	0.46407	0.50030	0.59683	0.48401	0.22586	0.39480	0.29807	0.73200	0.50625	0.48464	0.56593	0.56499	0.51171	0.71361	0.49878	0.37206	0.34308	0.49521	0.48637
401	0.17931	0.15916	0.10698	0.08837	0.22005	0.26030	0.16856	0.28029	0.16129	0.15179	0.23112	0.21830	0.15191	0.22090	0.23561	0.21363	0.12223	0.12206	0.25184	0.19079	0.18393	0.18557	0.15921	0.23549	0.31270	0.16344	0.13993	0.16523	0.19672	0.27429
420	0.21318	0.19481	0.15983	0.15225	0.19115	0.25128	0.19946	0.25417	0.15649	0.16455	0.18637	0.21862	0.16824	0.43759	0.25586	0.25520	0.11710	0.12292	0.27467	0.23260	0.21020	0.25582	0.16173	0.23675	0.27743	0.14051	0.17565	0.21591	0.14233	0.25601
439	0.17453	0.16051	0.15021	0.18520	0.24908	0.25120	0.18437	0.30864	0.19739	0.12618	0.19708	0.21110	0.19364	0.09758	0.20362	0.20631	0.18339	0.13374	0.20401	0.21582	0.22440	0.19936	0.15460	0.25839	0.21502	0.19655	0.24589	0.19718	0.22747	0.30707
461	0.21019	0.13486	0.11092	0.08974	0.19980	0.31186	0.20119	0.30206	0.19180	0.13776	0.26592	0.27215	0.19142	0.22425	0.42734	0.10949	0.29943	0.34670	0.35110	0.29660	0.13560	0.21845	0.20341	0.26061	0.21984	0.21793	0.17572	0.25284	0.22680	0.22343
479	0.17685	0.12529	0.06545	0.18083	0.14418	0.23547	0.18931	0.31474	0.19529	0.16205	0.23289	0.25202	0.20553	0.20197	0.19263	0.14635	0.18837	0.14883	0.23555	0.25760	0.16753	0.24396	0.21814	0.28267	0.22858	0.23176	0.17374	0.36421	0.23145	0.16268
499	0.16778	0.11592	0.09313	0.15490	0.16978	0.34901	0.19256	0.31942	0.19019	0.15774	0.18820	0.25846	0.18540	0.23376	0.25915	0.35712	0.12702	0.21159	0.26529	0.21127	0.13390	0.22358	0.12691	0.24830	0.24729	0.21580	0.18072	0.20785	0.18774	0.15098
520	0.09994	0.12204	0.08583	0.12050	0.16214	0.19579	0.20859	0.24655	0.18971	0.18294	0.22810	0.26805	0.21792	0.29147	0.18115	0.14678	0.13953	0.15015	0.23055	0.18596	0.10511	0.21122	0.20028	0.14766	0.29252	0.15791	0.10347	0.20721	0.19568	0.17322
541	0.18778	0.06744	0.06136	0.10551	0.10805	0.15953	0.19619	0.15974	0.16323	0.14294	0.19623	0.22099	0.16640	0.33244	0.26050	0.09326	0.13127	0.12654	0.27537	0.23832	0.17233	0.17168	0.18091	0.17690	0.23003	0.17081	0.12374	0.19749	0.24929	0.15468
559	0.05355	0.08379	0.01899	0.07429	0.10006	0.19189	0.12412	0.05827	0.19607	0.11803	0.20588	0.15166	0.11173	0.11939	0.17075	0.12695	0.10190	0.08357	0.18601	0.13804	0.10162	0.07131	0.09059	0.11405	0.17814	0.20821	0.07539	0.11055	0.15625	0.11134
581	0.05488	0.03766	0.01730	0.02500	0.04208	0.06973	0.07089	0.05463	0.14313	0.08902	0.16414	0.09609	0.05840	0.07023	0.06001	0.11549	0.03959	0.05755	0.09728	0.08353	0.06515	0.04247	0.03998	0.06379	0.12920	0.05712	0.05524	0.05244	0.08094	0.07969
601	0.01394	0.00838	0.01445	0.01815	0.04481	0.08810	0.04410	0.04982	0.09969	0.06509	0.14336	0.07964	0.07429	0.09336	0.06952	0.02520	0.04654	0.06117	0.05566	0.07219	0.03942	0.03260	0.06769	0.06395	0.07989	0.04590	0.02697	0.06797	0.05776	0.04660
619	0.02935	0.01537	0.00750	0.02318	0.02900	0.07070	0.03480	0.04805	0.05185	0.05501	0.12570	0.07567	0.07868	0.07976	0.04930	0.02860	0.03919	0.05448	0.10978	0.12575	0.04879	0.05319	0.05753	0.08195	0.06522	0.03101	0.01321	0.07916	0.02218	0.05302
639	0.00033	0.00062	0.00072	0.00004	0.00732	0.01815	0.01077	0.00399	0.01415	0.01539	0.02221	0.02682	0.01722	0.01693	0.01570	0.00911	0.00899	0.00169	0.02793	0.02906	0.01245	0.00558	0.01464	0.02617	0.01996	0.01239	0.01457	0.02215	0.01530	0.01696
660	0.00020	0.00000	0.00015	0.00023	0.00045	0.00213	0.00153	0.00118	0.00208	0.00638	0.00034	0.01034	0.00114	0.00079	0.00636	0.01386	0.00046	0.00157	0.00374	0.00157	0.00188	0.00199	0.00152	0.00281	0.00041	0.00054	0.00011	0.00105	0.00062	0.00053
679	0.00033	0.00020	0.00003	0.00000	0.00059	0.00081	0.00010	0.00007	0.00031	0.00299	0.00263	0.00053	0.00000	0.00484	0.00003	0.00018	0.00003	0.00000	0.00008	0.00005	0.00015	0.00023	0.00025	0.00012	0.00058	0.00031	0.00010	0.00016	0.00032	0.00076
699	0.00019	0.00006	0.00008	0.00006	0.00003	0.00011	0.00005	0.00010	0.00006	0.00002	0.00003	0.00001	0.00005	0.00017	0.00018	0.00000	0.00003	0.00000	0.00015	0.00002	0.00016	0.00004	0.00000	0.00006	0.00001	0.00001	0.00000	0.00013	0.00000	0.00018
720	0.00018	0.00019	0.00021	0.00000	0.00089	0.00000	0.00002	0.00000	0.00000	0.00000	0.00006	0.00000	0.00007	0.00013	0.00001	0.00000	0.00000	0.00000	0.00025	0.00003	0.00009	0.00000	0.00001	0.00014	0.00001	0.00053	0.00053	0.00000	0.00000	0.00001
740	0.00005	0.00041	0.00013	0.00044	0.00004	0.00000	0.00000	0.00001	0.00004	0.00000	0.00000	0.00003	0.00006	0.00000	0.00035	0.00016	0.00002	0.00000	0.00000	0.00008	0.00002	0.00005	0.00001	0.00000	0.00000	0.00000	0.00003	0.00008	0.00001	0.00011
